# Supplementary material for: A scoping review of applications of the Consolidated Framework for Implementation Research (CFIR) to telehealth service implementation initiatives
Source: BMC Health Serv Res. 2022 Nov 30;22:1450. doi: 10.1186/s12913-022-08871-w (PMC9708146; doi:10.1186/s12913-022-08871-w)
Supplement: Supplementary file 4 — Additional file 4. [file 12913_2022_8871_MOESM4_ESM.xlsx]

## Sheet: EligibilityCriteriaTemplate
Eligibility Criteria for Article Selection
Inclusion Criteria
#	Criterion	Checkbox
1	Paper is published in peer-reviewed journal
2	Paper is pertinent to review topic/scope: "Application of CFIR to telehealth implementation initiative"
3	Paper is an original research paper OR a review paper
4	Paper is in English
5	Paper is published between 01.01.2010 to 12.31.2021
Exclusion Criteria
#	Criterion	Checkbox
1	Paper is not published in peer-reviewed journal
1a	Exclude conference papers, books, wire feeds, reports, trade journals, dissertations, theses, working papers, magazines, and other sources
2	Paper is outside the scope of review
2a	Exclude papers that do not pertain to telehealth or involve a meaningful application of the CFIR
3	Paper is not an acceptable article type (not an original research paper or a review paper)
3a	Exclude study protocols, opinions papers, editorial articles, position statements, practice guidelines, discussion papers or other types of papers that do not include a methodology section
4	Paper is not in English language
5	Paper is outside the date range for the study
6	Paper does not meet critical appraisal criteria put forth for relevant article type

## Sheet: CriticalAppraisalTemplate1
	JBI Checklist for Critical Appraisal of Qualitative Studies
	#	Criteria	Yes	No
	1	Is there congruity between the stated philosophical perspective and the research methodology?
	2	Is there congruity between the research methodology and the research question or objectives?
	3	Is there congruity between the research methodology and the methods used to collect data?
	4	Is there congruity between the research methodology and the representation and analysis of data?
	5	Is there congruity between the research methodology and the interpretation of results?
	6	Is there a statement locating the researcher culturally or theoretically?
	7	Is the influence of the researcher on the research, and vice- versa, addressed?
	8	Are participants, and their voices, adequately represented?
	9	Is the research ethical according to current criteria or, for recent studies, and is there evidence of ethical approval by an appropriate body?
	10	Do the conclusions drawn in the research report flow from the analysis, or interpretation, of the data?
	11	Overall appraisal	Include or Exclude

## Sheet: CriticalAppraisalTemplate2
	MMAT Checklist for Critical Appraisal of Mixed-Method Studies*
	#	Criteria	Yes	No
	1	Is there an adequate rationale for using a mixed methods design to address the research question?
	2	Are the different components of the study effectively integrated to answer the research question?
	3	Are the outputs of the integration of qualitative and quantitative components adequately interpreted?
	4	Are divergences and inconsistencies between quantitative and qualitative results adequately addressed?
	5	Do the different components of the study adhere to the quality criteria of each tradition of the methods involved?
	6	Overall appraisal	Include or Exclude
	*Hong, Quan Nha et al. ‘The Mixed Methods Appraisal Tool (MMAT) Version 2018 for Information Professionals and Researchers’. 1 Jan. 2018 : 285 – 291.

## Sheet: CriticalAppraisalTemplate3
	JBI Checklist for Critical Appraisal of Analytical Cross-Sectional Studies
	#	Criteria	Yes	No
	1	Were the criteria for inclusion in the sample clearly defined?
	2	Were the study subjects and the setting described in detail?
	3	Was the exposure measured in a valid and reliable way?
	4	Were objective, standard criteria used for measurement of the condition?
	5	Were confounding factors identified?
	6	Were strategies to deal with confounding factors stated?
	7	Were the outcomes measured in a valid and reliable way?
	8	Was appropriate statistical analysis used?
	9	Overall appraisal	Include or Exclude

## Sheet: CriticalAppraisalTemplate4
	JBI Checklist for Critical Appraisal of Systematic Reviews and Research Synthesis
	#	Criteria	Yes	No
	1	Is the review question clearly and explicitly stated?
	2	Were the inclusion criteria appropriate for the review question?
	3	Was the search strategy appropriate?
	4	Were the sources and resources used to search for studies adequate?
	5	Were the criteria for appraising studies appropriate?
	6	Was critical appraisal conducted by two or more reviewers independently?
	7	Were there methods to minimize errors in data extraction?
	8	Were the methods used to combine studies appropriate?
	9	Was the likelihood of publication bias assessed?
	10	Were recommendations for policy and/or practice supported by the reported data?
	11	Were the specific directives for new research appropriate?
	12	Overall appraisal	Include or Exclude

## Sheet: CriticalAppraisalTemplate5
	JBI Checklist for Critical Appraisal of Clinical Trials
	#	Criteria	Yes	No
	1	Was true randomization used for assignment of participants to treatment groups?
	2	Was allocation to treatment groups concealed?
	3	Were treatment groups similar at the baseline?
	4	Were participants blind to treatment assignment?
	5	Were those delivering treatment blind to treatment assignment?
	6	Were outcomes assessors blind to treatment assignment?
	7	Were treatment groups treated identically other than the intervention of interest?
	8	Was follow up complete and if not, were differences between groups in terms of their follow up adequately described and analyzed?
	9	Were participants analyzed in the groups to which they were randomized?
	10	Were outcomes measured in the same way for treatment groups?
	11	Were outcomes measured in a reliable way?
	12	Was appropriate statistical analysis used?
	13	Was the trial design appropriate, and any deviations from the standard RCT design (individual randomization, parallel groups) accounted for in the conduct and analysis of the trial?
	14	Overall appraisal	Include or Exclude
