# Supplementary material for: A scoping review of applications of the Consolidated Framework for Implementation Research (CFIR) to telehealth service implementation initiatives
Source: BMC Health Serv Res. 2022 Nov 30;22:1450. doi: 10.1186/s12913-022-08871-w (PMC9708146; doi:10.1186/s12913-022-08871-w)
Supplement: Supplementary file 5 — Additional file 5. [file 12913_2022_8871_MOESM5_ESM.xlsx]

## Sheet: Data Charting Sheet#1
Data Category#1 Data Charting on Article Characteristics
Serial #	Article Name	DOI	Authors	Publication Year	Article Description	Article Type	Quality Appraisal Checklist
1	Evaluation of multi-level barriers and facilitators in a large diabetic retinopathy screening program in federally qualified health centers: a qualitative study	doi: 10.1186/s43058-021-00157-2.	Bastos de Carvalho A, Lee Ware S, Belcher T, et al	2021	This qualitative study aimed to identify and evaluate multi-level perceived determinants of Telemedicine Diabetic Retinopathy Screening TDRS in Federally Qualified Health Centers (FQHCs), to inform the development of targeted implementation strategies.	Qualitative or Mixed-Method	JBI Checklist for Qualitative Studies
2	Factors associated with successful implementation of telehealth abortion in 4 United States clinical practice settings	doi: 10.1016/j.contraception.2021.04.021.	Godfrey EM, Fiastro AE, Jacob-Files EA, Coeytaux FM, Wells ES, Ruben MR, Sanan SS, Bennett IM.	2021	This study identifies organizational factors that promoted successful implementation of telehealth and adoption of "no test" medication abortion protocols.	Qualitative or Mixed-Method	JBI Checklist for Qualitative Studies
3	An Implementation Strategy to Expand Mobile Health Use in HIV Care Settings: Rapid Evaluation Study Using the Consolidated Framework for Implementation Research	doi: 10.2196/19163.	Cohn WF, Canan CE, Knight S, Waldman AL, Dillingham R, Ingersoll K, Schexnayder J, Flickinger TE.	2021	The objective of our study was to conduct an interim analysis of the barriers and facilitators to PL implementation at early adopting sites to guide optimization of our implementation strategy.	Qualitative or Mixed-Method	JBI Checklist for Qualitative Studies
4	Staff Perceptions of Preimplementation Barriers and Facilitators to a Mobile Health Antiretroviral Therapy Adherence Counseling Intervention in South Africa: Qualitative Study	doi: 10.2196/23280.	McCreesh-Toselli S, Torline J, Gouse H, Robbins RN, Mellins CA, Remien RH, Rowe J, Peton N, Rabie S, Joska JA.	2021	This study aims to explore, at a large Cape Town-based nonprofit HIV care organization, the staff's perceived preimplementation barriers and facilitators of an mHealth intervention (Masivukeni) developed as a structured app for ART readiness counseling.	Qualitative or Mixed-Method	JBI Checklist for Qualitative Studies
5	Healthcare stakeholders' perceptions and experiences of factors affecting the implementation of critical care telemedicine (CCT): qualitative evidence synthesis	doi: 10.1002/14651858.CD012876.pub2.	Xyrichis A, Iliopoulou K, Mackintosh NJ, Bench S, Terblanche M, Philippou J, Sandall J.	2021	Our aim was to identify, appraise and synthesise qualitative research evidence on healthcare stakeholders' perceptions and experiences of factors affecting the implementation of Critical Care Telemedicine CCT, and to identify factors that are more likely to ensure successful implementation of CCT for subsequent consideration and assessment in telemedicine effectiveness reviews.	Systematic Review	JBI Checklist for Systematic Review
6	Barriers and Facilitators for Implementing Paediatric Telemedicine: Rapid Review of User Perspectives	doi: 10.3389/fped.2021.630365.	Tully L, Case L, Arthurs N, Sorensen J, Marcin JP, O'Malley G.	2021	We conducted a rapid mixed-methods evidence synthesis to identify barriers, facilitators, and documented stakeholder experiences of implementing paediatric telemedicine, to inform the pandemic response.	Systematic Review	JBI Checklist for Systematic Review
7	What Drives Greater Assimilation of Telestroke in Emergency Departments?	doi: 10.1016/j.jstrokecerebrovasdis.2020.105310.	Uscher-Pines L, Sousa J, Zachrison K, Guzik A, Schwamm L, Mehrotra A.	2020	Although many emergency departments (EDs) have telestroke capacity, it is unclear why some EDs consistently use telestroke and others do not. We compared the characteristics and practices of EDs with robust and low assimilation of telestroke.	Qualitative or Mixed-Method	JBI Checklist for Qualitative Studies
8	Implementing mHealth Interventions in a Resource-Constrained Setting: Case Study From Uganda	doi: 10.2196/19552.	Meyer AJ, Armstrong-Hough M, Babirye D, Mark D, Turimumahoro P, Ayakaka I, Haberer JE, Katamba A, Davis JL.	2020	We aimed to characterize the challenges that we encountered in the implementation of a complex mHealth intervention in Uganda.	Implementation-Effectiveness Trial	JBI Checklist for Clinical Trials
9	Implementing a Digital Tool to Support Shared Care Planning in Community-Based Mental Health Services: Qualitative Evaluation	doi: 10.2196/14868.	Pithara C, Farr M, Sullivan SA, Edwards HB, Hall W, Gadd C, Walker J, Hebden N, Horwood J.	2020	The aim of this study was to examine mental health care providers' views of and experiences with the CPT during the pilot implementation phase and identify factors influencing its implementation.	Qualitative or Mixed-Method	JBI Checklist for Qualitative Studies
10	Increasing buprenorphine access for veterans with opioid use disorder in rural clinics using telemedicine.	doi: 10.1080/08897077.2020.	Brunet N, Moore DT, Lendvai Wischik D, Mattocks KM, Rosen MI.	2020	We describe barriers, facilitators and lessons learned while implementing a system to remotely prescribe buprenorphine to Veterans in rural settings.	Qualitative or Mixed-Method	JBI Checklist for Qualitative Studies
11	Barriers and facilitators in implementing a pilot, pragmatic, telemedicine-delivered healthy lifestyle program for obesity management in a rural, academic obesity clinic.	doi: 10.1186/s43058-020-00075-9.	Batsis JA, McClure AC, Weintraub AB, Sette D, Rotenberg S, Stevens CJ, Gilbert-Diamond D, Kotz DF, Bartels SJ, Cook SB, Rothstein RI.	2020	We aimed to understand barriers and facilitators of implementing a telemedicine-delivered tertiary-care, rural academic weight-loss program for the management of obesity.	Qualitative or Mixed-Method	JBI Checklist for Qualitative Studies
12	A novel in situ simulation framework for introduction of a new technology: the 3-Act-3-Debrief model.	doi: 10.1186/s41077-020-00145-x.	Barker LT, Bond WF, Vincent AL, Cooley KL, McGarvey JS, Vozenilek JA, Powell ES.	2020	A simulation-based introduction to new technologies provides opportunity to intentionally address specific factors that influence adoption.	Qualitative or Mixed-Method	JBI Checklist for Qualitative Studies
13	e-Consult implementation success: lessons from 5 county-based delivery systems	doi: 10.37765/ajmc.2020.42149.	Knox M, Murphy EJ, Leslie T, Wick R, Tuot DS.	2020	Our study evaluates organizational factors for e-consult implementation across 5 publicly financed, county-based health systems in California.	Qualitative or Mixed-Method	MMAT
14	The current use of telehealth in ALS care and the barriers to and facilitators of implementation: a systematic review	doi: 10.1080/21678421.2019.1706581.	Helleman J, Kruitwagen ET, van den Berg LH, Visser-Meily JMA, Beelen A.	2020	We aimed to provide an overview of telehealth used in the care for patients with amyotrophic lateral sclerosis (ALS), and identify the barriers to and facilitators of its implementation.	Systematic Review	JBI Checklist for Systematic Review
15	Barriers and Facilitators to the Implementation of a Mobile Insulin Titration Intervention for Patients With Uncontrolled Diabetes: A Qualitative Analysis	doi: 10.2196/13906.	Rogers E, Aidasani SR, Friedes R, Hu L, Langford AT, Moloney DN, Orzeck-Byrnes N, Sevick MA, Levy N.	2019	This study aimed to conduct a qualitative evaluation assessing barriers to and the facilitators of the implementation of the Mobile Insulin Titration Intervention (MITI) program into usual care.	Qualitative or Mixed-Method	JBI Checklist for Qualitative Studies
16	Factors for Supporting Primary Care Physician Engagement With Patient Apps for Type 2 Diabetes Self-Management That Link to Primary Care: Interview Study	doi: 10.2196/11885.	Ayre J, Bonner C, Bramwell S, McClelland S, Jayaballa R, Maberly G, McCaffery K.	2019	This study aimed to explore PCP perspectives on proposed features for a self-management app for patients with diabetes that would link to primary care services.	Qualitative or Mixed-Method	JBI Checklist for Qualitative Studies
17	Factors affecting implementation of digital health interventions for people with psychosis or bipolar disorder, and their family and friends: a systematic review	doi: 10.1016/S2215-0366(18)30302-X.	Aref-Adib G, McCloud T, Ross J, O'Hanlon P, Appleton V, Rowe S, Murray E, Johnson S, Lobban F.	2019	This Review aims to identify factors affecting implementation of digital health interventions for people affected by psychosis or bipolar disorder.	Systematic Review	JBI Checklist for Systematic Review
18	Identifying Implementation Science Characteristics for a Prenatal Oral Health eHealth Application	doi: 10.1177/1524839918793628.	Vamos CA, Green SM, Griner S, Daley E, DeBate R, Jacobs T, Christiansen S.	2020	Oral health is a significant public health issue; yet barriers to implementing the prenatal oral health guidelines into practice remain. This formative research aimed to identify key implementation science characteristics to inform the development of an eHealth application (app) to assist providers in implementing the prenatal oral health guidelines during prenatal visits.	Qualitative or Mixed-Method	MMAT
19	Applying the consolidated framework for implementation research to identify barriers affecting implementation of an online frailty tool into primary health care: a qualitative study	doi: 10.1186/s12913-018-3163-1.	Warner G, Lawson B, Sampalli T, Burge F, Gibson R, Wood S.	2018	This study used the Consolidated Framework for Implementation Research (CFIR) as an evaluation framework during the second stage piloting of a novel web-based tool called the Frailty Portal, developed to aid in the screening, identification, and care planning of frail patients in community PHC.	Qualitative or Mixed-Method	JBI Checklist for Qualitative Studies
20	Telestroke Adoption Among Community Hospitals in North Carolina: A Cross-Sectional Study	doi: 10.1016/j.jstrokecerebrovasdis.2018.04.032.	Shea CM, Tabriz AA, Turner K, North S, Reiter KL.	2018	This study identifies community and hospital characteristics associated with adoption of telestroke among acute care hospitals in North Carolina (NC).	Secondary Data Analysis	JBI Checklist for Cross-Sectional Studies
21	Operationalizing mHealth to improve patient care: a qualitative implementation science evaluation of the WelTel texting intervention in Canada and Kenya	doi: 10.1186/s12992-017-0311-z.	Bardosh KL, Murray M, Khaemba AM, Smillie K, Lester R.	2017	In this study, we explored how different contextual factors influenced the implementation, effectiveness and potential for scale-up of WelTel, an easy-to-use and evidence-based mHealth intervention. WelTel uses two-way SMS communication to improve patient adherence to medication and engagement in care, and has been developed and tested in Canada and Kenya.	Qualitative or Mixed-Method	JBI Checklist for Qualitative Studies
22	Implementation of internet-delivered cognitive behavior therapy within community mental health clinics: a process evaluation using the consolidated framework for implementation research	doi: 10.1186/s12888-017-1496-7.	Hadjistavropoulos HD, Nugent MM, Dirkse D, Pugh N.	2017	This paper reports on a parallel process evaluation designed to understand facilitators and barriers impacting the uptake and implementation of ICBT.	Qualitative or Mixed-Method	JBI Checklist for Qualitative Studies
23	Evaluation of the Veterans Health Administration's Specialty Care Transformational Initiatives to Promote Patient-Centered Delivery of Specialty Care: A Mixed-Methods Approach	doi: 10.1089/tmj.2016.0166.	Williams KM, Kirsh S, Aron D, Au D, Helfrich C, Lambert-Kerzner A, Lowery J, Battaglia C, Graham GD, Doukas M, Jain R, Ho PM.	2017	The evaluation, guided by two implementation frameworks, provides formative (administrator/provider interviews and surveys) and summative data (quantitative data on patterns of use) about the initiatives to OSC.	Qualitative or Mixed-Method	MMAT
24	Evaluation of a national telemedicine initiative in the Veterans Health Administration: Factors associated with successful implementation	doi: 10.1177/1357633X16677676.	Stevenson L, Ball S, Haverhals LM, Aron DC, Lowery J.	2018	The aim of this study was to provide guidance and support for the implementation and spread of SCAN-ECHO.	Qualitative or Mixed-Method	JBI Checklist for Qualitative Studies
25	Factors that influence the implementation of e-health: a systematic review of systematic reviews (an update)	doi: 10.1186/s13012-016-0510-7.	Ross J, Stevenson F, Lau R, Murray E.	2016	This review provides an update and re-analysis of a systematic review of the e-health implementation literature culminating in a set of accessible and usable recommendations for anyone involved or interested in the implementation of e-health.	Systematic Review	JBI Checklist for Systematic Review
26	Qualitative analysis of programmatic initiatives to text patients with mobile devices in resource-limited health systems	doi: 10.1186/s12911-016-0258-7.	Garg SK, Lyles CR, Ackerman S, Handley MA, Schillinger D, Gourley G, Aulakh V, Sarkar U.	2016	Formative evaluations of texting implementation experiences are limited. We interviewed safety net health systems piloting texting initiatives to study facilitators and barriers to real-world implementation.	Qualitative or Mixed-Method	JBI Checklist for Qualitative Studies
27	E-consult implementation: lessons learned using consolidated framework for implementation research	PMID: 26760426; PMCID: PMC4717483.	Haverhals LM, Sayre G, Helfrich CD, Battaglia C, Aron D, Stevenson LD, Kirsh S, Ho M, Lowery J.	2015	We conducted an evaluation to understand variation in the use of the new e-consult mechanism and the causes of variable implementation, guided by the Consolidated Framework for Implementation Research (CFIR).	Qualitative or Mixed-Method	MMAT
28	Factors That Influence the Use of Electronic Diaries in Health Care: Scoping Review	10.2196/19536	Daniëls, Naomi E M;Hochstenbach, Laura M J;Catherine van Zelst;van Bokhoven, Marloes A;Philippe A E G Delespaul;Anna J H M Beurskens	2021	The aim of this study was to map the existing empirical knowledge and gaps concerning factors that influence the use of electronic diaries, defined as repeated recording of psychosocial or physical data lasting at least one week using a smartphone or a computer, in health care.	Systematic Review	JBI Checklist for Reviews
29	A Digital Patient-Provider Communication Intervention (InvolveMe): Qualitative Study on the Implementation Preparation Based on Identified Facilitators and Barriers	10.2196/22399	Seljelid, Berit;Varsi, Cecilie;Lise Solberg Nes;Øystese, Kristin Astrid;Børøsund, Elin	2021	The aim of this study is to prepare for the implementation of a digital patient-provider communication intervention in the daily workflow at 2 outpatient clinics by identifying potential determinants of implementation using the Consolidated Framework for Implementation Research (CFIR) to tailor the use of digital communication intervention to the intended context and identify key aspects for an i…	Qualitative or Mixed-Method	JBI Checklist for Qualitative studies
30	A Clinical Communication Tool (Loop) for Team-Based Care in Pediatric and Adult Care Settings: Hybrid Mixed Methods Implementation Study	10.2196/25505.	Husain A, Cohen E, Dubrowski R, Jamieson T, Kurahashi AM, Lokuge B, Rapoport A, Saunders S, Stasiulis E, Stinson J, Subramaniam S, Wegier P, Barwick M.	2021	The objective of this study was to implement and evaluate Loop. The study reporting adheres to the Standards for Reporting Implementation Research.	Implementation-Effectiveness Study	JBI Checklist for Trials
31	Informing Proactive integrated virtual healthcare resource use in primary care	10.1186/s12913-021-06783-9.	Haun JN, Cotner BA, Melillo C, Panaite V, Messina W, Patel-Teague S, Zilka B.	2021	Our objectives were to identify proactive integrated VHR use among primary care teams, best practices and targeted implementation strategies to promote proactive integrated VHR use.	Qualitative or Mixed-Method	MMAT
32	"At least someone thinks I'm doing well": a real-world evaluation of the quit-smoking app StopCoach for lower socio-economic status smokers	10.1186/s13722-021-00255-5.	Meijer E, Korst JS, Oosting KG, Heemskerk E, Hermsen S, Willemsen MC, van den Putte B, Chavannes NH, Brown J.	2021	This study evaluated "De StopCoach", a mobile phone delivered eHealth intervention targeted at lower-SES smokers based on the evidence-based StopAdvisor, in a real-world setting (five municipalities) in The Netherlands in 2019-2020.	Qualitative or Mixed-Method	JBI Checklist for Qualitative studies
33	Telemedicine for Remote Surgical Guidance in Endoscopic Retrograde Cholangiopancreatography: Mixed Methods Study of Practitioner Attitudes	10.2196/20692.	Aminoff H, Meijer S, Arnelo U, Frennert S.	2021	Our objective was to gain a deeper understanding of ERCP practitioners' attitudes toward teleguidance. These findings could inform the implementation process and future evaluations.	Qualitative or Mixed-Method	MMAT
34	Implementations of Evidence-Based eHealth Interventions for Caregivers of People With Dementia in Municipality Contexts (Myinlife and Partner in Balance): Evaluation Study	10.2196/21629.	Christie HL, Boots LMM, Tange HJ, Verhey FRJ, de Vugt ME.	2021	This study's objectives were to evaluate the success of the implementation of Myinlife and Partner in Balance and investigate determinants of their successful implementation in the municipality context.	Comparative Effectiveness Study	JBI Checklist for Trials
35	Implementation outcomes of Humanwide: integrated precision health in team-based family practice primary care	10.1186/s12875-021-01373-4.	Brown-Johnson CG, Safaeinili N, Baratta J, Palaniappan L, Mahoney M, Rosas LG, Winget M.	2021	We conducted a study assessing implementation outcomes to inform spread and scale, using mixed methods of semi-structured interviews with diverse stakeholders and chart reviews. Humanwide included: 1) health coaching; 2) four digital health tools for blood-pressure, weight, glucose, and activity; 3) pharmacogenomic testing; and 4) genetic screening/testing. We examined implementation science cons…	Qualitative or Mixed-Method	MMAT
36	Exploring factors that affect the uptake and sustainability of videoconferencing for healthcare provision for older adults in care homes: a realist evaluation	10.1186/s12911-020-01372-y.	Newbould L, Ariss S, Mountain G, Hawley MS.	2021	The aim was to explore factors affecting the uptake and sustainability of videoconferencing in care homes, to establish what works for whom, in which circumstances and respects. The findings informed recommendations for commissioners and strategic managers on how best to implement videoconferencing for remote healthcare provision in care homes for older adults.	Qualitative or Mixed-Method	JBI Checklist for Qualitative studies
37	Empowering Implementation Teams with a Learning Health System Approach: Leveraging Data to Improve Quality of Care for Transient Ischemic Attack	10.1007/s11606-020-06160-y.	Rattray NA, Damush TM, Miech EJ, Homoya B, Myers LJ, Penney LS, Ferguson J, Giacherio B, Kumar M, Bravata DM.	2020	To identify how a virtual "Hub" dashboard that provided performance data for patients with transient ischemic attack (TIA), a resource library, and a forum for sharing QI plans and tools supported QI activities among newly formed multidisciplinary clinical teams at six Department of Veterans Affairs (VA) medical centers.	Qualitative or Mixed-Method	JBI Checklist for Qualitative studies
38	Referral to digital parent training in primary care: Facilitators and barriers.	10.1037/cpp0000367	Fehrenbacher, Caitlin;Schoeny, Michael E.;Reed, Monique;Shattell, Mona;Breitenstein, Susan M.	2020	Digital platforms and self-administered formats can expand access to preventive PT and complement traditional behavioral services. Primary care provides an ideal environment to refer patients to prevention-focused PT; however, effective integration of a referral process requires an understanding of implementation facilitators and barriers. The current study is a secondary analysis of facilitators…	Qualitative or Mixed-Method	JBI Checklist for Qualitative studies
39	Testing Consultation Recordings in a Clinical Setting With the SecondEars Smartphone App: Mixed Methods Implementation Study	10.2196/15593.	Hyatt A, Lipson-Smith R, Morkunas B, Krishnasamy M, Jefford M, Baxter K, Gough K, Murphy D, Drosdowsky A, Phipps-Nelson J, White F, White A, Serong L, McDonald G, Milne D.	2020	This study aimed to pilot the SecondEars app within an active clinical setting to identify factors necessary for optimal implementation. Objectives were to (1) investigate patient UX and acceptability, utility, and satisfaction with the SecondEars app, and (2) understand health professional perspectives on issues, solutions, and strategies for effective implementation of SecondEars.	Qualitative or Mixed-Method	MMAT
40	Evaluating the feasibility of implementing a Telesleep pilot program using two-tiered external facilitation	10.1186/s12913-020-05164-y.	Rattray NA, Khaw A, McGrath M, Damush TM, Miech EJ, Lenet A, Stahl S, Ferguson J, Myers J, Guenther D, Homoya BJ, Bravata DM.	2020	This study aimed to evaluate the feasibility of implementing a clinical program that delivers treatment for OSA through PAP remote monitoring using external facilitation as an implementation strategy.	Comparative Effectiveness Study	JBI Checklist for Trials
41	The development of a theory-based eHealth app prototype to promote oral health during prenatal care visits	10.1093/tbm/ibz047.	Vamos CA, Griner SB, Kirchharr C, Green SM, DeBate R, Daley EM, Quinonez RB, Boggess KA, Jacobs T, Christiansen S.	2019	The purpose of this study was to develop and test the usability of an innovative, theory-driven, eHealth application ("app") to facilitate prenatal providers' (nurse practitioners and midwives) implementation of oral health promotion during prenatal care visits.	Qualitative or Mixed-Method	JBI Checklist for Qualitative studies
42	The Phased Implementation of a National Telehealth Weight Management Program for Veterans: Mixed-Methods Program Evaluation	10.2196/diabetes.9867.	Goodrich DE, Lowery JC, Burns JA, Richardson CR.	2018	The primary aim was to establish preliminary evidence for the program by comparing outcomes for TeleMOVE with standard, facility-based MOVE weight-management services (group, individual modalities) over the evaluation period based on the number of patients enrolled per site and the program's clinical effectiveness, as demonstrated by average weight lost per patient. The secondary aim was to under…	Comparative Effectiveness Study	JBI Checklist for Trials
43	A qualitative study of implementation and adaptations to Progressive Tinnitus Management (PTM) delivery	10.1371/journal.pone.0196105.	Tuepker A, Elnitsky C, Newell S, Zaugg T, Henry JA.	2018	This study was designed to address a gap in knowledge of PTM clinical implementation to date, with a focus on factors facilitating or hindering implementation in VHA audiology and mental health clinic contexts, and whether implementing sites had developed intervention adaptations.	Qualitative or Mixed-Method	JBI Checklist for Qualitative studies
44	Why the uptake of eRehabilitation programs in stroke care is so difficult-a focus group study in the Netherlands	10.1186/s13012-018-0827-5.	Brouns B, Meesters JJL, Wentink MM, de Kloet AJ, Arwert HJ, Vliet Vlieland TPM, Boyce LW, van Bodegom-Vos L.	2018	The aim of this study was to explore which factors influence the uptake of eRehabilitation in stroke rehabilitation, among stroke patients, informal caregivers, and healthcare professionals.	Qualitative or Mixed-Method	JBI Checklist for Qualitative studies
45	Can we address depression in vision rehabilitation settings? Professionals' perspectives on the barriers to integrating problem-solving treatment	10.1080/09638288.2016.1250172.	Holloway E, Sturrock B, Lamoureux E, Keeffe J, Hegel M, Casten R, Mellor D, Rees G.	2018	This study aims to identify the perceived barriers and facilitators to staff-delivered telephone-based problem-solving treatment for primary care (PST-PC) offered as an integrated component of LVR.	Qualitative or Mixed-Method	JBI Checklist for Qualitative studies
46	Barriers and facilitators to implementation of VA home-based primary care on American Indian reservations: a qualitative multi-case study	10.1186/s13012-017-0632-6.	Kramer BJ, Cote SD, Lee DI, Creekmur B, Saliba D.	2017	The purpose of this study is to describe barriers and facilitators to implementation in rural Native communities with the aim of informing planners and policy-makers for future program expansions.	Qualitative or Mixed-Method	JBI Checklist for Qualitative studies
47	Using the Consolidated Framework for Implementation Research to Identify Barriers and Facilitators for the Implementation of an Internet-Based Patient-Provider Communication Service in Five Settings: A Qualitative Study	10.2196/jmir.5091.	Varsi C, Ekstedt M, Gammon D, Ruland CM.	2015	The 3 aims of this study were to (1) identify and compare barriers and facilitators influencing the implementation of an IPPC service in 5 hospital units using the Consolidated Framework for Implementation Research (CFIR), (2) assess the ability of the different constructs of CFIR to distinguish between high and low implementation success, and (3) compare our findings with those from other studie…	Qualitative or Mixed-Method	JBI Checklist for Qualitative studies
48	Evaluation of the initial implementation of a nationwide diabetic retinopathy screening programme in primary care: a multimethod study	10.1136/bmjopen-2020-044805.	Khou V, Khan MA, Jiang IW, Katalinic P, Agar A, Zangerl B.	2021	The Australian Government funded a nationwide diabetic retinopathy screening programme to improve visual outcomes for people with diabetes. This study examined the benefits and barriers of the programme, image interpretation pathways and assessed the characteristics of people who had their fundus photos graded by a telereading service which was available as a part of the programme.	Qualitative or Mixed-Method	MMAT
49	Barriers and facilitators to development and implementation of a rural primary health care intervention for dementia: a process evaluation	10.1186/s12913-019-4548-5.	Morgan D, Kosteniuk J, O'Connell ME, Kirk A, Stewart NJ, Seitz D, Bayly M, Froehlich Chow A, Elliot V, Daku J, Hack T, Hoium F, Kennett-Russill D, Sauter K.	2019	The role of primary health care (PHC) is critical in rural locations, yet there is a lack of rural-specific PHC models for dementia, and little is known about factors influencing the development, implementation, and sustainability of rural PHC interventions. Using a community-based participatory research approach, researchers collaborated with a rural PHC team to co-design and implement an eviden…	Qualitative or Mixed-Method	JBI Checklist for Qualitative studies
50	Patient and provider acceptance of telecoaching in type 2 diabetes: a mixed-method study embedded in a randomised clinical trial	10.1186/s12911-016-0383-3.	Odnoletkova I, Buysse H, Nobels F, Goderis G, Aertgeerts B, Annemans L, Ramaekers D.	2016	Tele-education and telecoaching have the potential to improve accessibility and efficiency of care, but there is a slow uptake in Europe. Patient and provider acceptance in a local context is an important pre-condition for implementation. The aim of the study was to explore the perceptions of patients, nurses and general practitioners (GPs) regarding telecoaching in type 2 diabetes.	Qualitative or Mixed-Method	MMAT
51	An Evaluation of Cardiology Virtual Care During the COVID-19 Pandemic	10.1016/j.cjco.2021.05.015.	Sanderson KE, Spithoff KD, Corovic M, Langdon KM, Schwalm JD.	2021	A survey evaluation was conducted in the division of cardiology at a tertiary care academic centre to assess barriers, facilitators, acceptability, and feasibility of virtual care during the COVID-19 pandemic.	Qualitative or Mixed-Method	JBI Checklist for Qualitative studies
52	Dissemination and implementation science in program evaluation: A telemental health clinical consultation case example	10.1016/j.evalprogplan.2016.09.003.	Arora PG, Connors EH, Blizzard A, Coble K, Gloff N, Pruitt D.	2016	Although a strong rationale for the integration of D&I science in program evaluation exists, few examples exist available to guide the evaluator in integrating D&I science in the planning and execution of evaluation activities. This paper seeks to inform program evaluation efforts by outlining two D&I frameworks and describing their integration in program evaluation design.	Qualitative or Mixed-Method	JBI Checklist for Qualitative studies
53	Teledentistry System in Dental Health Public Services: A Mixed-Methods Intervention Study	10.1016/j.ijmedinf.2021.104533.	Böhm da Costa C, da Silva Peralta F, Aurelio Maeyama M, Goulart Castro R, Lúcia Schaefer Ferreira de Mello A.	2021	To analyze the factors that affect the implementation of a Teledentistry system in dental health public services.	Qualitative or Mixed-Method	MMAT
54	Barriers and Facilitators to the Implementation of Virtual Reality as a Pain Management Modality in Academic, Community, and Safety-Net Settings: Qualitative Analysis	. DOI:10.2196/26623	Sarkar, Urmimala; Lee, Jane E; Nguyen, Kim H; Lisker, Sarah; Lyles, Courtney R.	2021	We conducted a qualitative, theory-informed implementation science study to assess the readiness for VR in safety-net settings.	Qualitative or Mixed-Method	JBI Checklist for Qualitative Studies
55	Implementation, Adoption, and Perceptions of Telemental Health During the COVID-19 Pandemic: Systematic Review	DOI:10.2196/31746	Appleton, Rebecca; Williams, Julie; Norha Vera San Juan; Needle, Justin J; Schlief, Merle; et al.	2021	To investigate the adoption and impacts of telemental health approaches during the COVID-19 pandemic, and facilitators and barriers to optimal implementation.	Systematic Review	JBI Checklist for Systematic Review
56	Establishing Clinical Swallowing Assessment Services via Telepractice: A Multisite Implementation Evaluation	10.1044/2021_AJSLP-21-00109	Ward, Elizabeth C; Burns, Clare L; Gray, Amy; Baker, Lisa; Cowie, Brooke; et al.	2021	Using an implementation framework, strategies that supported implementation of CSE services via telepractice within 18 regional/rural sites across five health services were examined.	Qualitative or Mixed-Method	JBI Checklist for Qualitative Studies
57	Barriers and facilitators to implementing telehealth services during the COVID-19 pandemic: A qualitative analysis of interviews with cystic fibrosis care team members	doi.org/10.1016/j.jcf.2021.09.004	Aricca D.Van CittersMSaOliviaDieniMPHbPeterScaliaPhDaChristopherDowdMBAbKathryn A.SabadosaMPHbJill D.FliegeMS, APRNcManuJainMDdRobert W.MillerMDeClement L.RenMD, MBAfg	2021	Our objective was to provide a qualitative exploration of facilitators and barriers to: 1) implementing high-quality telehealth and 2) navigating reimbursement for telehealth services.	Qualitative or Mixed-Method	JBI Checklist for Qualitative Studies
58	The efficacy, challenges, and facilitators of telemedicine in post-treatment cancer survivorship care: an overview of systematic reviews	10.1016/j.annonc.2021.09.001	J Chan 1, M Crichton 2, F Crawford-Williams 3, O A Agbejule 3, K Yu 4, N H Hart 5, F de Abreu Alves 6, F D Ashbury 7, L Eng 8, M Fitch 9, H Jain 10, M Jefford 11, D Klemanski 12, B Koczwara 13, K Loh 14, M Prasad 15, H Rugo 16, E Soto-Perez-de-Celis 17, C van den Hurk 18, A Chan 19, Multinational Association of Supportive Care in Cancer (MASCC) Survivorship Study Group	2021	To inform guidance for the use of telemedicine in the post-COVID era, the aim of this overview of systematic reviews (SRs) was to evaluate the efficacy of, and survivor engagement in, telemedicine interventions in the post-treatment survivorship phase, and to consider implementation barriers and facilitators.	Systematic Review	JBI Checklist for Systematic Review
59	Evaluating the Implementation of a Mobile Phone-Based Telemonitoring Program: Longitudinal Study Guided by the Consolidated Framework for Implementation Research	10.2196/10768	Ware, P (Ware, Patrick) [1] , [2] ; Ross, HJ (Ross, Heather J.) [3] , [4] , [5] ; Cafazzo, JA (Cafazzo, Joseph A.) [1] , [2] , [6] ; Laporte, A (Laporte, Audrey) [1] , [7] ; Gordon, K (Gordon, Kayleigh) [1] , [2] ; Seto, E (Seto, Emily) [1] , [2]	2018	The objective of this study was to evaluate the implementation of a mobile phone-based telemonitoring program, which has been implemented as part of standard care in a specialty heart function clinic by answering two research questions: (1) To what extent was the telemonitoring program successfully implemented? (2) What were the barriers and facilitators to implementing the telemonitoring program?	Qualitative or Mixed-Method	JBI Checklist for Qualitative Studies
60	Adapting the Consolidated Framework for Implementation Research to Create Organizational Readiness and Implementation Tools for Project ECHO	10.1097/CEH.0000000000000195	Serhal, E (Serhal, Eva) [1] , [2] ; Arena, A (Arena, Amanda) [1] ; Sockalingam, S (Sockalingam, Sanjeev) [3] , [4] ; Mohri, L (Mohri, Linda) [1] ; Crawford, A (Crawford, Allison) [1] ,	2021	We have used validated implementation frameworks, such as Damschroder's (2009) Consolidated Framework for Implementation Research (CFIR) and Proctor's (2011) taxonomy of implementation outcomes, combined with implementation experience to (1) create a set of questions to assess organizational readiness and suitability of the ECHO model and (2) provide those who have determined ECHO is the correct …	Qualitative or Mixed-Method	JBI Checklist for Qualitative Studies
61	Considerations for the Implementation of a Telestroke Network: A Systematic Review	10.1016/j.jstrokecerebrovasdis.2021.106171	Abishek Tumma 1, Souad Berzou 2, Katherine Jaques 3, Darshan Shah 4, Anthony C Smith 5, Emma E Thomas 6	2021	Given the prolific expansion of telestroke services since 2010, we conducted a systematic review to determine factors associated with successful establishment, management, and sustainability of a contemporary telestroke services.	Systematic Review	JBI Checklist for Systematic Review
62	Using patient-reported outcome measures during the management of patients with end-stage kidney disease requiring treatment with haemodialysis (PROM-HD): a qualitative study	10.1136/bmjopen-2021-052629	Nicola Elzabeth Anderson 1 2 3, Christel McMullan 3 4, Melanie Calvert 3 4 5 6 7, Mary Dutton 8 2 3, Paul Cockwell 2 3, Olalekan L Aiyegbusi 3 5 6 7, Derek Kyte	2021	This study investigates the use of electronic formats (ePROs) to maximise the potential of PRO use, through exploration of the experiences, views and perceptions of patients and healthcare professionals (HCPs) on implementation and use of PROs in haemodialysis settings.	Qualitative or Mixed-Method	JBI Checklist for Qualitative Studies
63	Evaluation of the implementation process of the mobile health platform 'WelTel' in six sites in East Africa and Canada using the modified consolidated framework for implementation research (mCFIR)	10.1186/s12911-021-01644-1	Samia El Joueidi 1, Kevin Bardosh 2, Richard Musoke 2, Binyam Tilahun 2, Maryam Abo Moslim 2, Katie Gourlay 2, Alissa MacMullin 2, Victoria J Cook 2, Melanie Murray 2, Gilbert Mbaraga 2, Sabin Nsanzimana 2, Richard Lester 2	2021	The mobile Health (mHealth) Research Group modified the existing consolidated framework for implementation research (CFIR) to evaluate implementation of virtual health tools in clinical settings. WelTel® is an evidence-based digital health platform widely deployed in various geographical and health contexts. The objective is to identify the facilitators and barriers for implementing WelTel and to…	Qualitative or Mixed-Method	MMAT
64	Teleneurology Expansion in Response to the COVID-19 Outbreak at a Tertiary Health System in New York City	10.1212/CPJ.0000000000001057	Kummer, BR (Kummer, Benjamin R.) [1] , [2] ; Sweetnam, C (Sweetnam, Chloe) [1] ; Vickrey, BG (Vickrey, Barbara G.) [1] ; Naasan, G (Naasan, Georges) [1] ; Harvey, D (Harvey, Dayneen) [1] ; Gallagher, K (Gallagher,	2021	To assess the implementation of teleneurology (TN), including patient and clinician experiences, during the coronavirus respiratory disease 2019 (COVID-19) pandemic.	Qualitative or Mixed-Method	MMAT

## Sheet: Data Charting Sheet#2
Data Category#2 Data Charting on Review Questions
Serial #	Article Name	DATA CHARTING ITEMS
		RQ 1: What have we learned so far from applications of the CFIR to telehealth service implementation initiatives?			RQ 2:What are the descriptive characteristics of CFIR applications to telehealth service implementation initiatives?
		1	2	3	4	5	6	7	8
		Includes a Summary Measure of Implementation Effectiveness of Telehealth Initiative (Yes/No)?	Indicates which CFIR Domains or Constructs help to Explain Implementation Success or Failure of Telehealth Initiative?	Is CFIR Combined with Other Frameworks in Assessment of Telehealth Initiative (Yes/No)?	Healthcare Domains	Targeted Diagnoses or Conditons	Targeted Patient Populations	Technology Areas of Interest	Service Areas of Interest
1	Evaluation of multi-level barriers and facilitators in a large diabetic retinopathy screening program in federally qualified health centers: a qualitative study	No	Inner Setting, Process: Inner Setting (Leadership Engagement, and Goals and Feedback), and Process (Engaging and Champion).We found that four CFIR constructs were perceived as strongly distinguishing low from high implementation effectiveness, defined by rates of TDRS delivery. Two were related to Inner Setting (Leadership Engagement, and Goals and Feedback), and two were related to Process (Enga…	No	Primary Care	Diabetes Retinopathic Screening	Adult Diabetes Patients in FQHCs	Synchronous; Telemedicine Diabetic Retinopathy Screening (TDRS); Interactive video visits and digital health technology	Clinical Practice, Population Health, FQHCs
2	Factors associated with successful implementation of telehealth abortion in 4 United States clinical practice settings	No	Inner Setting: Inner Setting (Successful implementation of telehealth abortion included access to formal and informal inter-organizational networks, including professional organizations and informal mentorship relationships with innovators in the field; organizational readiness for implementation, such as having clinic resources available for telehealth services like functional electronic health …	No	Specialty Care	Maternal Health (Abortion)	Pregnant women	Synchronous or Asynchronous; Tele-Abortion services; Physician-Patient Interaction	Clinical Practice
3	An Implementation Strategy to Expand Mobile Health Use in HIV Care Settings: Rapid Evaluation Study Using the Consolidated Framework for Implementation Research	No	Inner Setting, Intervention Characteristics, Process: Inner setting, Intervention characteristics, Process (Preliminary results from the first four PositiveLinks PL expansion sites identified compatibility, engaging key stakeholders, and innovation participants and planning as important CFIR constructs associated with early PL implementation. The primary barriers identified in our early results w…	No	Specialty Care (HIV)	Human Immunodeficiency Virus (HIV)	Adults living with HIV	Asynchronous; mHealth App to improve self-care for people living with HIV	Clinical Practice, Population Health (Self-Management in Vulnerable Populationns)
4	Staff Perceptions of Preimplementation Barriers and Facilitators to a Mobile Health Antiretroviral Therapy Adherence Counseling Intervention in South Africa: Qualitative Study	No	Inner Setting, Intervention Characteristics: Inner setting (implementation climate), Intervention characteristics; This study aims to explore, at a large Cape Town-based nonprofit HIV care organization, the staff's perceived preimplementation barriers and facilitators of an mHealth intervention (Masivukeni) developed as a structured app for ART readiness counseling. Several potential facilitators…	No	Specialty Care (HIV)	Human Immunodeficiency Virus (HIV)	Adults living with HIV	Asynchronous; mHealth App to provide ART therapy readiness counseling	Clinical Practice
5	Healthcare stakeholders' perceptions and experiences of factors affecting the implementation of critical care telemedicine (CCT): qualitative evidence synthesis	No	Inner Setting, Individual Characteristics, Process: Inner Setting, Individual Characteristics, Process - Our review identified several factors that could influence the acceptance and use of telemedicine in critical care. These include the value that hospital staff and family members place on having access to critical care experts, staff access to sufficient training, and the extent to which healt…	No	Intensive & Acute Care	Critical Care	Adults admitted to ICU	Synchronous or Asynchronous; Critical Care Telemedicine	Clinical Practice
6	Barriers and Facilitators for Implementing Paediatric Telemedicine: Rapid Review of User Perspectives	No	Inner Setting, Individual Characteristics, Process: Inner Setting, Individual Characteristics, Process - Important challenges highlighted from the perspective of the healthcare providers included issues with ICT proficiency, lack of confidence in the quality/reliability of the technology, connectivity issues, concerns around legal issues, increased administrative burden and/or fear of inability t…	No	Pediatrics	Pediatric Care (All Levels)	Children	Synchronous or Asynchronous; Tele-Stroke Care	Clinical Practice
7	What Drives Greater Assimilation of Telestroke in Emergency Departments?	No	Inner Setting, Individual Characteristics, Process: Inner setting, Individual characteristics, Process - In EDs with robust assimilation, telestroke workflow was highly protocolized, programs had the support of leadership, telestroke use and outcomes were measured, and individual providers received feedback about their telestroke use. In EDs with low assimilation, telestroke was perceived to incr…	No	Emergency Care	Stroke	Seniors (Elderly)	Synchronous or Asynchronous; Pediatric Telemedicine	Clinical Practice
8	Implementing mHealth Interventions in a Resource-Constrained Setting: Case Study From Uganda	YES	Inner Setting, Intervention Characteristics, Individual Characteristics: Inner setting, Intervention characteristics, Individual characteristics - We identified challenges in three principal CFIR domains: (1) intervention characteristics, (2) inner setting, and (3) characteristics of implementers. The adaptability of the app to the local setting was limited by software and hardware requirements. …	No	Specialty Care (Infectious Diseases)	Tuberculosis (TB)	Adults	Asynchronous; Remote SMS Monitoring for TB Contact Investigation	Clinical Practice
9	Implementing a Digital Tool to Support Shared Care Planning in Community-Based Mental Health Services: Qualitative Evaluation	No	Inner Setting, Intervention Characteristics, Individual Characteristics: Inner setting, Intervention characteristics, Individual characteristics -The tool was thought to facilitate coproduced recovery-focused care planning, a policy and organizational as well as professional priority. Internet connectivity issues, system interoperability, and access to service users' health records affected use o…	No	Specialty Care (Behavioral or Mental Health/Psychiatry)	Mental Health/Psychiatry	Adults with mental illness	Asynchronous; Mobile Digital Care Pathway Tool for Tele-Mental Health	Clinical Practice, Population Health (Community-Based Mental Health Services)
10	Increasing buprenorphine access for veterans with opioid use disorder in rural clinics using telemedicine.	No	Inner Setting, Individual Characteristics, Process: Inner Setting, Individual Characteristics, Process (stakeholder engagement). - Factors impacting adoption of the tele-prescribing intervention were mapped to the Consolidated Framework for Implementation Research (CFIR) constructs. Barriers to adoption included concerns about legality of tele-prescribing a controlled substance, conflicting inter…	No	Specialty Care (Behavioral or Mental Health/Psychiatry)	Substance Abuse and Opioid Use	Veterans	Synchronous; Tele-Prescribing; Interactive Audio/Video	Clinical Practice, Medical Education
11	Barriers and facilitators in implementing a pilot, pragmatic, telemedicine-delivered healthy lifestyle program for obesity management in a rural, academic obesity clinic.	No	Inner Setting, Individual Characteristics, Process: Inner setting, process, individual characteristics- There were 27 patients and 8 staff completing measures. Using CFIR, the intervention was valuable from a patient participant standpoint; staff equally had positive feelings about using telemedicine as useful for patient care. The RE-AIM framework demonstrated limited reach but willingness to ad…	YES	Specialty Care (Lifestyle Health)	Lifestyle Health (Obesity Management)	Adults living in rural areas	Synchronous or Asynchronous; Telemedicine-Delivered Healthy Lifestyle Program for Obesity Management	Clinical Practice, Medical Education, Population Health (Reduction of Rural Health Disparities)
12	A novel in situ simulation framework for introduction of a new technology: the 3-Act-3-Debrief model.	No	Inner Setting: Inner Setting - The scenario was designed and pilot tested before implementation at two rural EDs. There were 60 interprofessional participants across the 2 sites, with 58 pre-simulation and 59 post-simulation surveys completed. The post-simulation mean ratings for each readiness measure (feasibility, quality, resource availability, role clarity, staff receptiveness, and tech usabi…	No	Emergency Care	Emergency Managament	Adults living in rural areas	Synchronous; eICU for Emergency Department	Clinical Practice, Medical Education, Population Health (Reduction of Rural Healthcare Access Disparities)
13	e-Consult implementation success: lessons from 5 county-based delivery systems	No	Inner Setting, Intervention Characteristics: Inner setting, intervention characteristics, Three of the 5 systems successfully implemented e-consults. System 1 sustained implementation across 27 specialties, system 2 achieved fragmented implementation, and system 3 reported early-stage implementation. Existing PCC-specialist relationships emerged as the strongest facilitator. E-consult-EHR technol…	No	Specialty Care	Specialty Care Consults	All	Synchronous or Asynchronous; eConsults	Medical Education
14	The current use of telehealth in ALS care and the barriers to and facilitators of implementation: a systematic review	No	Inner Setting, Process: Inner setting, process- Telehealth was mainly used by patients with respiratory impairment and focused on monitoring respiratory function. Facilitators for telehealth implementation were a positive attitude of patients (and caregivers) toward telehealth and the provision of training and ongoing support. Healthcare professionals were more likely to have a negative attitude …	No	Specialty Care (Behavioral or Mental Health/Psychiatry)	Dementia (Mental Health)	Adults	Synchronous or Asynchronous; Telehealth for ALS Care	Clinical Practice
15	Barriers and Facilitators to the Implementation of a Mobile Insulin Titration Intervention for Patients With Uncontrolled Diabetes: A Qualitative Analysis	No	Inner Setting, Intervention Characteristics and Individual Characteristics: Inner setting, intervention and individual characteristics; Multiple facilitator themes emerged: (1) MITI had strong relative advantages to in-person titration, including its convenience and time-saving design, (2) the free cost of MITI was important to the patients, (3) MITI was easy to use and the patients were confiden…	No	Primary Care	Diabetes Management	Adults	Asynchronous; Messaging Device; mHealth	Clinical Practice
16	Factors for Supporting Primary Care Physician Engagement With Patient Apps for Type 2 Diabetes Self-Management That Link to Primary Care: Interview Study	No	Intervention Characteristics, Individual Characteristics, Process: Results: Our analysis indicated that PCP attitudes toward proposed features for an app were underpinned by perceived roles of (1) diabetes self-management, (2) face-to-face care, and (3) the anticipated burden of new technologies on their practice. Theme 1 explored PCP perceptions about how an app could foster patient independence…	No	Primary Care	Diabetes Management	Adults	Asynchronous; mHealth; Mobile Apps	Clinical Practice
17	Factors affecting implementation of digital health interventions for people with psychosis or bipolar disorder, and their family and friends: a systematic review	No	Inner Setting, Intervention Characteristics, Individual Characteristics: inner setting, intervention characteristics, individual characteristics- Attitudes and beliefs about interventions were crucial factors for both staff and service users, with negative attitudes and scepticism resulting in a lack of motivation to engage with interventions or complete them. The complexity of the interventions …	No	Specialty Care	Psychosis (Mental Health)	Adults	Synchronous or Asynchronous; Digital Health Tools for People Affected by Psychosis or Bipolar Disorder	Clinical Practice
18	Identifying Implementation Science Characteristics for a Prenatal Oral Health eHealth Application	No	Inner Setting, Individual Characteristics, Outer Setting: Inner setting, individual characteristics, outer setting,- System-level factors influencing future implementation were identified regarding structural characteristic, networks/communication, culture, external policy/incentives, relative advantage, complexity, design quality/packaging, knowledge/beliefs, and personal attributes.	No	Oral Health/Dentistry	Dentistry	Adults	Synchronous or Asynchronous; eHealth	Clinical Practice
19	Applying the consolidated framework for implementation research to identify barriers affecting implementation of an online frailty tool into primary health care: a qualitative study	No	Inner Setting, Intervention Characteristics, Individual Characteristics: Inner setting, intervention characteristics, individual characteristics- A total of 17 interviews were conducted. The CFIR-inspired interview questions helped clarify critical aspects of implementation that need to be addressed at multiple levels if the Frailty Portal is to be successfully implemented in PHC. Finding were or…	No	Primary Care	Frailty	Seniors (Elderly)	Asynchronous; Web-Based Tool for Screening for Frailty	Clinical Practice
20	Telestroke Adoption Among Community Hospitals in North Carolina: A Cross-Sectional Study	No	Inner Setting, Outer Setting: This study identifies community and hospital characteristics associated with adoption of telestroke among acute care hospitals in North Carolina (NC).Results: Proportion of discharges that are Medicare (odds ratio [OR] = 1.93, P < .04) and total operating margin (OR = 2.89, P = .00) were positively associated with telestroke adoption. Critical access hospital status …	No	Emergency Care	Stroke	Seniors (Elderly)	Synchronous or Asynchronous; Tele-Stroke Care	Clinical Practice
21	Operationalizing mHealth to improve patient care: a qualitative implementation science evaluation of the WelTel texting intervention in Canada and Kenya	No	Inner Setting, Intervention Characteristics, Individual Characterictics, Process: Inner setting, intervention characteristics, individual characterictics, process- We found that WelTel had positive influences on the "culture of care" at local clinics and hospitals in Canada and Kenya, many of which stretched beyond the immediate patient-client relationship to influence wider organizational system…	No	General (All)	Medication Adherence (Patient Engagement)	Adults	Asynchronous; SMS Texting for Medication Adherence	Clinical Practice
22	Implementation of internet-delivered cognitive behavior therapy within community mental health clinics: a process evaluation using the consolidated framework for implementation research	No	Inner Setting, Intervention Characteristics, Process: inner setting, intervention characteristics, process- Analyses suggested ICBT implementation was perceived to be most prominently facilitated by intervention characteristics (namely the relative advantages of ICBT compared to face-to-face therapy, the quality of the ICBT program that was delivered, and evidence supporting ICBT) and implementat…	No	Specialty Care	Mental Health/Psychiatry	Adults	Synchronous or Asynchronous;Tele-Psychiatry	Clinical Practice, Population Health (Community-Based)
23	Evaluation of the Veterans Health Administration's Specialty Care Transformational Initiatives to Promote Patient-Centered Delivery of Specialty Care: A Mixed-Methods Approach	No	Inner Setting: Inner setting- Evaluation of initiative implementation is assessed through CFIR (Consolidated Framework for Implementation Research)-grounded qualitative interviews to identify barriers/facilitators. Depending on high or low implementation, factors such as receiving workload credit, protected time, existing workflow/systems compatibility, leadership engagement, and access to inform…	No	Specialty Care	Specialty Care Consults	Veterans	Synchronous or Asynchronous; eConsults	Clinical Practice, Medical Education, Population Health (Specialty Care Neighborhood)
24	Evaluation of a national telemedicine initiative in the Veterans Health Administration: Factors associated with successful implementation	No	Inner Setting, Intervention Characteristics: inner setting, intervention characteristics- Analysis of the interviews revealed three of 14 Consolidated Framework for Implementation Research constructs that distinguished between low and high implementation sites: design quality and packaging; compatibility; and reflecting and evaluating. The survey data generally supported these findings, while als…	No	Specialty Care	Specialty Care Consults	Veterans	Synchronous or Asynchronous; eConsults	Clinical Practice, Medical Education, Population Health (Specialty Care Neighborhood)
25	Factors that influence the implementation of e-health: a systematic review of systematic reviews (an update)	No	Inner Setting, Individual Characteristics, Outer Setting, Process: Inner setting, individual characteristics, process, outer setting- Forty-four reviews mainly from North America and Europe were included. A range of e-health technologies including electronic medical records and clinical decision support systems were represented. Healthcare settings included primary care, secondary care and home c…	No	General (All)	eHealth (General)	All	Synchronous or Asynchronous; eHealth	Clinical Practice
26	Qualitative analysis of programmatic initiatives to text patients with mobile devices in resource-limited health systems	No	Outer Setting, Process : process, outer setting - We performed eight interviews (one interview per pilot site). Five sites had no prior texting experience. Sites applied texting for programs related to medication adherence and monitoring, appointment reminders, care coordination, and health education and promotion. No site texted patient-identifying health information, and most sites manually obt…	No	Primary Care	Medication Adherence (Patient Engagement)	Adults in resource-constrained settings	Asynchronous; SMS Texting for Medication Adherence	Population Health (Safety Net & Health Equity)
27	E-consult implementation: lessons learned using consolidated framework for implementation research	No	Inner Setting, Intervention Characteristics: Inner setting, intervention characteristics; Site leaders identified 14 initial constructs. We conducted 37 interviews, from which 4 CFIR constructs distinguished high implementation e-consult sites: compatibility, networks and communications, training, and access to knowledge and information. For example, illustrating compatibility, a specialist at a …	No	Specialty Care	Specialty Care Consults	Veterans	Synchronous or Asynchronous; eConsults	Clinical Practice
28	Factors That Influence the Use of Electronic Diaries in Health Care: Scoping Review	No	Intervention Characteristics, Individual Characteristics, Process: Eleven themes were determined in the CFIR categories of intervention, user characteristics, and process. No information was found for the CFIR categories inner (eg, organizational resources, innovation climate) and outer (eg, external policies and incentives, pressure from competitors) settings. Reminders, attractive designs, tail…	No	Specialty Care (Behavioral or Mental Health/Psychiatry)	Mental Health/Psychiatry	Adults	Asynchronous; Mobile Health, Electronic Diaries, Remote Monitoring	Clinical Practice
29	A Digital Patient-Provider Communication Intervention (InvolveMe): Qualitative Study on the Implementation Preparation Based on Identified Facilitators and Barriers	No	Inner Setting, Intervention Characteristics, Process: Data were examined and analyzed into 18 CFIR constructs relevant to the study purpose. On the basis of the identified determinants, important intervention tailoring includes adjustments to the digital features and adjustments to fit the clinical workflow and a decision to conduct a future pilot study. Furthermore, it was decided to provide the…	No	Specialty Care (Behavioral or Mental Health/Psychiatry)	Mental Health/Psychiatry	Adults	Asynchronous; Mobile Health, Electronic Diaries, Remote Monitoring	Clinical Practice
30	A Clinical Communication Tool (Loop) for Team-Based Care in Pediatric and Adult Care Settings: Hybrid Mixed Methods Implementation Study	YES	Intervention Characteristics, Individual Characteristics, Outer Setting, Process: Fee structure (outer setting) was relevant. Fundamental structural and implementation challenges persist toward realizing Loop's potential as a shared system of asynchronous communication. Barriers include health information system integration; system, organizational, and individual tension for change; and a fee str…	No	Acute Care	Patient-Provider Communication	Adults	Synchronous or Asynchronous; Team-Based Communication, Patients and Caregivers	Clinical Practice
31	Informing Proactive integrated virtual healthcare resource use in primary care	No	Inner Setting, Intervention Characteristics (need for performance meausres and best practices); Differences and similarities were identified between both utilization groups, such as facilitators and barriers, recommendations, patient education and preferred implementation strategies. All groups reported issues around VHR availability knowledge and access and functionality. Participants identified…	No	Primary Care	Provider-to-Provider Communication (Team-Based Care)	Adults	Asynchronous; Team-Based Care; Virtual Digital Health	Clinical Practice
32	"At least someone thinks I'm doing well": a real-world evaluation of the quit-smoking app StopCoach for lower socio-economic status smokers	No	Intervention Characteristics, Process: Qualitative data showed that factors from the Intervention and Setting domains were most important for the implementation. StopCoach seemed suitable for lower-SES smokers in terms of performance and effort expectancy, especially when integrated with regular smoking cessation counseling (SCC). Key barriers to implementation of the app were limited integration…	No	Specialty Care (Lifestyle Health)	Lifestyle Health (Smoking Cessation)	Adults	Asynchronous; Mobile Health, App, Smoking Cessation	Clinical Practice
33	Telemedicine for Remote Surgical Guidance in Endoscopic Retrograde Cholangiopancreatography: Mixed Methods Study of Practitioner Attitudes	No	Inner Setting, Individual Characteristics, Process: Inner setting (implementation climate), individual characteristics, process- Results from 20 interviews with ERCP staff from 5 hospitals were used to adapt a TAM questionnaire, exchanging the standard "Ease of Use" items for "Compatibility and Implementation Climate." In total, 23 ERCP specialists from 15 ERCP clinics responded to the questionna…	No	Specialty Care (Surgery)	Surgical Guidance (Pancreas)	Adults	Synchronous or Asynchronous; Interactive or Remote Digital Health; Surgical Guidance	Clinical Practice, Medical Education
34	Implementations of Evidence-Based eHealth Interventions for Caregivers of People With Dementia in Municipality Contexts (Myinlife and Partner in Balance): Evaluation Study	YES	Inner Setting, Individual Characteristics: Successful implementations were linked to implementer self-efficacy and sense of ownership, which seemed to be absent in unsuccessful implementations.	No	Specialty Care (Behavioral or Mental Health/Psychiatry)	Mental Health/Psychiatry	Seniors (elderly)	Synchronous or Asynchronous; eHealth; Interactive and Remote	Clinical Practice
35	Implementation outcomes of Humanwide: integrated precision health in team-based family practice primary care	No	Inner Setting, Individual Characteristics, Process- Patients and providers reported Humanwide was acceptable; it engaged patients holistically, supported faster medication titration, and strengthened patient-provider relationships. All patients benefited clinically from at least one Humanwide component. Feasibility challenges included: low provider self-efficacy for interpreting genetics and phar…	No	Primary Care	Precision Health	Adults	Synchronous or Asynchronous; Precision Health; Interactive and Remote	Clinical Practice
36	Exploring factors that affect the uptake and sustainability of videoconferencing for healthcare provision for older adults in care homes: a realist evaluation	No	Inner Setting, Individual Characteristics: Inner setting (leadership), individual characteristics-Outcomes were generated in relation to two main contextual factors, these were: (1) communication culture in the home and (2) the prior knowledge and experience that staff have of videoconferencing. The key facilitators identified were aspects of leadership, social links within the home and psycholog…	No	Specialty Care	Geriatrics	Seniors (elderly)	Synchronous; Geriatric Care; Interactive Video	Clinical Practice
37	Empowering Implementation Teams with a Learning Health System Approach: Leveraging Data to Improve Quality of Care for Transient Ischemic Attack	No	Inner Setting, Process: Inner setting (leadership, champions), process-The Hub enabled access to data that were previously inaccessible and unavailable and integrated that data with benchmark and scientific evidence to serve as a common data infrastructure. Led by champions, each implementation team used the Hub differently: local adoption of the staff and patient education materials; benchmarkin…	No	Specialty Care (Cardiology)	Cardiology	Veterans	Asynchronous; Team-Based Care; Web-based Virtual Hub for QI	Clinical Practice
38	Referral to digital parent training in primary care: Facilitators and barriers.	No	Inner Setting, Intervention Characteristics: Clinic personnel support preventive PT, but time, workflow, and organizational barriers impede consistent referral implementation. The authors discuss recommendations for harnessing facilitators for referring primary care patients to digital PT using the strengths of multidisciplinary clinical teams and organizational structures.	No	Pediatrics	School-Based Parent Training	Parents of school age children	Asynchronous; Digital Health; Referral to Digital Parent Training in Primary Care	Clinical Practice
39	Testing Consultation Recordings in a Clinical Setting With the SecondEars Smartphone App: Mixed Methods Implementation Study	No	Inner Setting, Outer Setting: Inner setting, some outer setting (medico-legal); A total of 3 themes were identified from the patient interviews relating to the UX of SecondEars: empowerment, facilitating support in cancer care, and usability. Further, 5 themes were identified from the health professional interviews relating to implementation of SecondEars: changing hospital culture, mitigating me…	No	Specialty Care (Oncology)	Oncology	Adults	Asynchronous; mHealth App; for Patients to Record Doctor Consultations	Clinical Practice
40	Evaluating the feasibility of implementing a Telesleep pilot program using two-tiered external facilitation	YES	Inner Setting, Intervention Characteristics (development of administrative infrastructure) Synchronized, "two-tiered" facilitation at the executive and coordinator levels proved crucial to developing the clinical and administrative infrastructure to support a PAP remote monitoring program and to overcome implementation barriers.	No	Specialty Care (Sleep)	Lifestyle Health (Sleep Medicine)	Adults	Asynchronous; Remote Monitoring of Sleep	Clinical Practice
41	The development of a theory-based eHealth app prototype to promote oral health during prenatal care visits	No	Inner Setting, Intervention Characteristics: Although providers reported high usability, time constraints and detailed patient counseling scripts were identified areas for improvement. Findings suggest that the eHealth app could serve as an innovative mechanism to assist providers in implementing the prenatal oral health guidelines into practice. Future research is needed to continue app developm…	No	Oral Health/Dentistry	Dentistry	Adults	Synchronous or Asynchronous; eHealth App for Oral Health during Prenatal Visits	Clinical Practice
42	The Phased Implementation of a National Telehealth Weight Management Program for Veterans: Mixed-Methods Program Evaluation	YES	Inner Setting: leadership support; ll sites reported high program complexity because TeleMOVE required more staff time per participant than MOVE! due to logistical and technical assistance issues related to the devices. High-uptake sites overcame implementation challenges by leveraging communication networks with stakeholders, adapting the program to patient needs whenever possible, setting progr…	No	Specialty Care (Lifestyle Health)	Lifestyle Health (Obesity Management)	Veterans	Asynchronous; Remote Messaging Device for Weight Loss	Clinical Practice
43	A qualitative study of implementation and adaptations to Progressive Tinnitus Management (PTM) delivery	No	Inner Setting, Intervention Characteristics, Process: Leadership prioritization was found to be important. Prioritization of PTM is a key barrier to the scale up and spread of this evidence-based intervention. Developing clinician champions may facilitate dissemination, especially if accompanied by signals of systemic prioritization. Novel approaches exposing clinicians and administrators to PTM …	No	Specialty Care (Behavioral or Mental Health/Psychiatry)	Mental Health (Audiology)	Veterans	Synchronous or Asynchronous; Interactive and Remote Telemedicine for Audiology	Clinical Practice
44	Why the uptake of eRehabilitation programs in stroke care is so difficult-a focus group study in the Netherlands	No	Inner Setting, Intervention Characteristics: A total of 14 influencing factors were found, grouped to 5 of the 6 levels of the implementation model of Grol (Innovation, Organizational context, Individual patient, Individual professional, and Economic and political context). Most quotes of patients, informal caregivers, and healthcare professionals were classified to factors at the level of the In…	No	Post-Acute Care	Rehabilitation (Stroke)	Adults	Synchronous or Asynchronous; eHealth; Rehabilitation	Clinical Practice
45	Can we address depression in vision rehabilitation settings? Professionals' perspectives on the barriers to integrating problem-solving treatment	No	Inner setting, Process: Prominent barriers were a lack of role recognition for PST-PC practitioners (n = 32), unmet client expectation with PST-PC (n = 28), dissatisfaction with telephone delivery (n = 27), and limited organizational awareness of PST-PC (n = 39). Facilitating factors included a recognized need for evidence-based psychological services (n = 28), clients experiencing benefits in ea…	No	Specialty Care (Behavioral or Mental Health/Psychiatry)	Mental Health/Psychiatry	Adults	Synchronous or Asynchronous; Interactive Audio; Voice-Only Telehealth	Clinical Practice
46	Barriers and facilitators to implementation of VA home-based primary care on American Indian reservations: a qualitative multi-case study	No	Inner Setting, Intervention Characteristics, Process: There was considerable variation in local contexts across VAMC. Nevertheless, implementation was typically facilitated by key individuals who were able to build trust and faith in VA healthcare among American Indian communities. Policy promoted clinical collaboration but collaborations generally occurred on an ad hoc basis between VA and IHS c…	No	Primary Care	Home-Based Primary Care	Veterans	Synchronous or Asynchronous; Home-Based Primary Care	Clinical Practice
47	Using the Consolidated Framework for Implementation Research to Identify Barriers and Facilitators for the Implementation of an Internet-Based Patient-Provider Communication Service in Five Settings: A Qualitative Study	No	Inner Setting, Individual Characteristics: Of the 36 CFIR constructs, 28 were addressed in the interviews, of which 12 distinguished between high and low implementation units. Most of the distinguishing constructs were related to the inner setting domain of CFIR, indicating that institutional factors were particularly important for successful implementation. Health care providers' beliefs in the …	No	Acute Care	Patient-Provider Communication	Adults	Asynchronous; Digital Health; Internet-Based Patient-Provider Communication	Clinical Practice
48	Evaluation of the initial implementation of a nationwide diabetic retinopathy screening programme in primary care: a multimethod study	No	Inner Setting, Process: Manifest qualitative content analysis showed that primary healthcare workers reported that the benefits of the screening programme included improved patient outcomes and increased awareness and knowledge of diabetic retinopathy. Barriers related to staffing issues and limited referral pathways. Image grading was performed by a variety of primary healthcare workers, with on…	No	Primary Care	Diabetes Retinopathy Screening	Adults	Synchronous or Asynchronous; Interactive; Digital Health	Clinical Practice
49	Barriers and facilitators to development and implementation of a rural primary health care intervention for dementia: a process evaluation	No	Inner Setting, Intervention Characteristics, Process: Across all domains, 14 constructs influenced development and implementation. Three domains (innovation characteristics, inner setting, process) were most important. Facilitators were the relative advantage of the intervention, ability to trial on a small scale, tension for change, leadership engagement, availability of resources, education and…	No	Specialty Care (Behavioral or Mental Health/Psychiatry)	Dementia (Mental Health)	Adults	Synchronous; Interactive Video	Clinical Practice
50	Patient and provider acceptance of telecoaching in type 2 diabetes: a mixed-method study embedded in a randomised clinical trial	No	Inner Setting, Intervention Characteristics, Process: Themes associated with adoption facilitation were: 1) improved diabetes control; 2) need for more tailored patient education programmes offered from the moment of diagnosis; 3) comfort and flexibility; 4) evidence-based nature of the programme; 5) established cooperation between GPs and diabetes educators; and 6) efficiency gains. Most potenti…	No	Primary Care	Diabetes Management	Adults	Synchronous or Asynchronous; Tele-Coaching for Diabetes; Interactive Video	Clinical Practice
51	An Evaluation of Cardiology Virtual Care During the COVID-19 Pandemic	No	Inner Setting, Intervention Characteristics, Process: Specific next steps for quality improvement include further development of cardiology patient selection criteria for virtual visits, availability of space and suitable equipment for providers, electronic medical record system capabilities to facilitate virtual care, and improved communication and instructions for patients before their appointm…	No	Specialty Care (Cardiology)	Cardiology	Adults	Asynchronous; Virtual Care During Pandemic	Clinical Practice
52	Dissemination and implementation science in program evaluation: A telemental health clinical consultation case example	No	Inner Setting: This paper seeks to inform program evaluation efforts by outlining two D&I frameworks and describing their integration in program evaluation design. Specifically, this paper seeks to support evaluation efforts by illustrating the use of these frameworks via a case example of a telemental health consultation program in pediatric primary care designed to improve access to behavioral …	No	Specialty Care (Behavioral or Mental Health/Psychiatry)	Mental Health/Psychiatry	Adolescents/Youth	Synchronous or Asynchronous; Telemedicine in Dentistry	Clinical Practice, Program Evaluation
53	Teledentistry System in Dental Health Public Services: A Mixed-Methods Intervention Study	No	Inner Setting: Teledentistry system implementation and usage were influenced by the managers' political and administrative awareness to deploy and maintain the intervention. Lack of sufficient resource investment, lack of system integration, and internet failures were relevant limiting factors. The teleconsultant guidelines contributed to general dentistry's better decision-making regarding treat…	No	Oral Health/Dentistry	Dentistry	Adults	Synchronous or Asynchronous; Tele-Psychiatry for Youth	Clinical Practice
54	Barriers and Facilitators to the Implementation of Virtual Reality as a Pain Management Modality in Academic, Community, and Safety-Net Settings: Qualitative Analysis	No	Intervention Characteristics, Inner Setting: VR for pain management holds interest for frontline pain management clinicians and leadership in safety-net health settings but will require significant tailoring and adaption to address the needs of diverse populations. Integration into complex workflows for pain management is a significant barrier to adoption, and participants cited structural cost a…	No	Specialty care	Pain management in safety net settings	Adults, low-income	Asynchronous; Virtual Reality	Clinical practice
55	Implementation, Adoption, and Perceptions of Telemental Health During the COVID-19 Pandemic: Systematic Review	No	Intervention Characteristics, Inner Setting, Outer Setting, Individual Characteristics, Process: Implementation of telemental health allowed some continuing support to the majority of service users during the COVID-19 pandemic and has value in an emergency situation. However, not all service users can be reached by this means, and better evidence is now needed on long-term impacts on therapeutic …	No	Specialty care	Mental Health	Adults	Synchronous or Asynchronous; Telemental Health	Clinical practice
56	Establishing Clinical Swallowing Assessment Services via Telepractice: A Multisite Implementation Evaluation	No	Inner Setting: Two CFIR constructs, Structural Characteristics and Available Resources, were challenges for all sites. Conclusions A complex interplay of factors influenced service implementation at each site. A strong local commitment to improving patient care, and the assistance of targeted strategies to support local implementation were viewed as central to enabling implementation.	No	Specialty care	Speech and Language Pathology	Adults, rural areas	Synchronous or Asynchronous;Telehealth for CF	Clinical practice
57	Barriers and facilitators to implementing telehealth services during the COVID-19 pandemic: A qualitative analysis of interviews with cystic fibrosis care team members	No	Intervention Characteristics, Inner Setting, Outer Setting, Individual Characteristics, Process: Factors differentiating programs with greater and lower perceived telehealth quality included telehealth characteristics (perceived advantage over in-person care, cost, platform quality); external influences (needs and resources of those served by the CF program), characteristics of the CF program (co…	No	Specialty care	Cystic Fibrosis	Adults and Children	Synchronous or Asynchronous; Clinical Swallowing Assessment Services	Clinical practice
58	The efficacy, challenges, and facilitators of telemedicine in post-treatment cancer survivorship care: an overview of systematic reviews	No	Individual Characteristics, Intervention Characteristics	No	Specialty care	Cancer-survivorship care	Adults	Synchronous or Asynchronous; cancer survivorship	Clinical practice
59	Evaluating the Implementation of a Mobile Phone-Based Telemonitoring Program: Longitudinal Study Guided by the Consolidated Framework for Implementation Research	No	Inner Setting, Individual Characterictics, Process: A total of 12 constructs were facilitators clustered in the CFIR domains of inner setting (culture, tension for change, compatibility, relative priority, learning climate, leadership engagement, and available resources), characteristics of individuals (knowledge and beliefs about the intervention and self-efficacy), and process (engaging and ref…	No	Specialty care	Heart Failure	Adults	Asynchronous; mHealth	Clinical practice
60	Adapting the Consolidated Framework for Implementation Research to Create Organizational Readiness and Implementation Tools for Project ECHO	No	Intervention Characteristics, Inner Setting, Outer Setting: The Process Checklist is a 26-item checklist to help launch an ECHO project; items map onto the constructs of Planning, Engaging, Executing, Reflecting, and Evaluating. Given that fidelity to the ECHO model is associated with robust outcomes, effective implementation is critical. These tools will enable programs to work through key consi…	No	Specialty care	Complex disease management	Veterans	Synchronous or Asynchronous; Project ECHO	Clinical practice, medical education,
61	Considerations for the Implementation of a Telestroke Network: A Systematic Review	No	Inner Setting, Process, Individual Characteristics;: he past decade of process evaluation studies has enabled a more nuanced investigations into how to implement and sustain a telestroke network. Pre-implementation planning is crucial to ensure clear telestroke processes, governance structures and stakeholder engagement. Sustainability of networks relies on securing long-term investment, providin…	No	Specialty care	Stroke	Adults	Synchronous or Asynchronous; Kidney disease	Clinical practice
62	Using patient-reported outcome measures during the management of patients with end-stage kidney disease requiring treatment with haemodialysis (PROM-HD): a qualitative study	No	Inner Setting, Process: For effective implementation, the potential value of PROs needs to be demonstrated empirically to stakeholders. Any intervention must remain flexible enough for individual and aggregate use, measuring outcomes that matter to patients and clinicians, while maintaining operational simplicity. Any implementation must sit within a wider framework of education and support for b…	No	Specialty care	Kidney disease	Adults	Asynchronous; mHealth	Clinical practice
63	Evaluation of the implementation process of the mobile health platform 'WelTel' in six sites in East Africa and Canada using the modified consolidated framework for implementation research (mCFIR)	No	Individual Characteristics, Inner Setting: The mCFIR tool allowed for a comprehensive understanding of the barriers and facilitators to the implementation, reach, and scale-up of digital health tools. Amongst several important findings, we observed the value of bringing the perspectives of both end users (HCPs and patients) to the table across Domains.	No	Specialty care	HIV care	Adults	Asynchronous; ePROs for kidney disease	Clinical practice
64	Teleneurology Expansion in Response to the COVID-19 Outbreak at a Tertiary Health System in New York City	No	Inner Setting, Outer Setting, Individual Characteristics, Process: TN implementation facilitators included Medicare geographic restriction waivers, development of clinician educational materials, and MyChart outreach programs for patients experiencing technical difficulties. Conclusions: A significant expansion of TN utilization accompanied the COVID-19 response. Patients found TN more acceptable…	No	Specialty care	Neurology	Adults	Asynchronous; Teleneurology	Clinical practice
