# Supplementary material for: A scoping review of applications of the Consolidated Framework for Implementation Research (CFIR) to telehealth service implementation initiatives
Source: BMC Health Serv Res. 2022 Nov 30;22:1450. doi: 10.1186/s12913-022-08871-w (PMC9708146; doi:10.1186/s12913-022-08871-w)
Supplement: Supplementary file 6 — Additional file 6. [file 12913_2022_8871_MOESM6_ESM.xlsx]

## Sheet: Initial results all databases
	Search Terms	PubMed	Science Direct	ProQuest	CINAHL	WoS	TOTAL
	(Telehealth OR Telemedicine) AND (Consolidated Framework for Implementation Research) from 01.01.2010 – 12.31.2021	56	838	17013	21	41	17969
	(Telehealth OR Telemedicine) AND (CFIR) from 01.01.2010 – 12.31.2021	23	65	305	11	15	419
	TOTAL	79	903	17318	32	56	18388

## Sheet: PubMed_Aggregates
	PubMed
	Initial total		73
	Excluded - Not published in peer-reviewed journal	0
	Excluded - Duplicates within and across databases	26
	Total excluded	26
	Included for title and abstract screening		47
	Excluded - Outside scope of review	8
	Excluded - Not an acceptable article type (Study Protocol)	7
	Excluded - Not an acceptable article type (Other)	2
	Excluded - Not in English	0
	Excluded - Outside date range	0
	Total excluded	17
	Included for full-text review		30
	Excluded - Outside scope following full-text review	2
	Excluded - Did not meet critical appraisal criteria	1
	Total excluded	3
	Final included		27

## Sheet: SciDirect_Aggregates
	Science Direct
	Initial total		909
	Excluded - Not published in peer-reviewed journal	24
	Excluded - Duplicates within and across databases	369
	Total excluded	393
	Included for title and abstract screening		516
	Excluded - Outside scope of review	338
	Excluded - Not an acceptable article type (Study Protocol)	38
	Excluded - Not an acceptable article type (Other)	119
	Excluded - Not in English	2
	Excluded - Outside date range	0
	Total excluded	497
	Included for full-text review		19
	Excluded - Outside scope following full-text review	15
	Excluded - Did not meet critical appraisal criteria	1
	Total excluded	16
	Final included		3

## Sheet: ProQuest_Aggregates
	ProQuest
	Initial total		17318
	Excluded - Not published in peer-reviewed journal	15789
	Excluded - Duplicates within and across databases	574
	Total excluded	16363
	Included for title and abstract screening		955
	Excluded - Outside scope of review	597
	Excluded - Not an acceptable article type (Study Protocol)	43
	Excluded - Not an acceptable article type (Other)	226
	Excluded - Not in English	52
	Excluded - Outside date range	0
	Total excluded	918
	Included for full-text review		37
	Excluded - Outside scope following full-text review	12
	Excluded - Did not meet critical appraisal criteria	2
	Total excluded	14
	Final included		23

## Sheet: CINAHL_Aggregates
	CINAHL
	Initial total		32
	Excluded - Not published in peer-reviewed journal	0
	Excluded - Duplicates within and across databases	18
	Total excluded	18
	Included for title and abstract screening		14
	Excluded - Outside scope of review	5
	Excluded - Not an acceptable article type (Study Protocol)	2
	Excluded - Not an acceptable article type (Other)	0
	Excluded - Not in English	0
	Excluded - Outside date range	0
	Total excluded	7
	Included for full-text review		7
	Excluded - Outside scope following full-text review	2
	Excluded - Did not meet critical appraisal criteria	0
	Total excluded	2
	Final included		5

## Sheet: WoS_Aggregates
	WoS
	Initial total		56
	Excluded - Not published in peer-reviewed journal	0
	Excluded - Duplicates within and across databases	37
	Total excluded	37
	Included for title and abstract screening		19
	Excluded - Outside scope of review	6
	Excluded - Not an acceptable article type (Study Protocol)	4
	Excluded - Not an acceptable article type (Other)	2
	Excluded - Not in English	0
	Excluded - Outside date range	0
	Total excluded	12
	Included for full-text review		7
	Excluded - Outside scope following full-text review	1
	Excluded - Did not meet critical appraisal criteria	0
	Total excluded	1
	Final included		6
